# Supplementary material for: Natural Si/N Co-Doped Porous Biomass Carbon Micron-Tubes as High-Performance Anode Materials for Lithium-Ion Batteries
Source: Materials (Basel). 2026 Jul 9;19(14):2951. doi: 10.3390/ma19142951 (PMC13412887; doi:10.3390/ma19142951)
Supplement: Supplementary file 1 [file materials-19-02951-s001.zip]

Archive with 1 entries (1 files):
- materials-4382072-supplementary.pdf
